# Supplementary material for: Renal Denervation for Uncontrolled Hypertension: A Measurement-First, Program-Based Approach
Source: J Clin Med. 2026 Mar 31;15(7):2648. doi: 10.3390/jcm15072648 (PMC13073221; doi:10.3390/jcm15072648)
Supplement: Supplementary file 1 [file jcm-15-02648-s001.zip]

Archive with 1 entries (1 files):
- jcm-4220018-supplementary.pdf
